# Supplementary material for: Deep learning for MRI-based acute and subacute ischaemic stroke lesion segmentation—a systematic review, meta-analysis, and pilot evaluation of key results
Source: Front Med Technol. 2025 Jun 10;7:1491197. doi: 10.3389/fmedt.2025.1491197 (PMC12185483; doi:10.3389/fmedt.2025.1491197)
Supplement: Supplementary file 3 [file Table1.xlsx]

## Sheet: 1-Data Extraction
Basic Information							Primary study outcome(s)	Primary measure(s)	Study type	Image acquisition protocol							Dataset source	Sample characteristics												Ground truth (GT)							Data pre-processing						Learning approach		Model architecture
Title	First author	Publication year	Conference / Journal	Reference details	Digital Object Identifier (DOI)					Image modalities	Image fusion	Voxel size	Number of scanners	Number of protocols	Scanner magnetic field			Sample size	Number of medical centers	Stroke stage	Age range	Gender	Stroke etiology	Mean NIHSS	Mean Stroke-to-MRI time	Lesion volume range	Mean lesion volume	Patient selection criteria		Reviewers	Output	Labelling CAD tool	Leveraged mismatch	Labelling type	Labelling criteria		Intensity-based	Atlas-based	Morphology-based	Deformable surface-based	Machine learning-based		Segmentation type	Learning type	Algorithm	Number of modules	Number of layers	Blocks description	Activation functions
				Bibtex format			Segmentation; Diagnosis; Prognosis (incl. tissue fate); Functional ***		Observational; RCT; Cohort; Case-control; …	MM: Multi-modality; SM: Single-modality (unimodal) Format: Modality-{Parameter}	Early; Late; Hybrid Not applicable to SM studies	On raw image, before any pre-processing activity (in mm3) Voxel size = FOV/Matrix x FOV/Matrix x Thickness	If exact number not reported, cell left empty	If exact number not reported, cell left empty					SC: Single-center; MC: Multi-center	Hyperacute; Acute; Subacute; Chronic		M: Male F: Female	LAA: Large-artery atherosclerosis; SVO: Small-vessel occlusion; CE: Cardioembolism IVT: Intravenous Thrombolysis TIA: Transient ischemic attack			(in ml)	(in ml)					CAD: computer-aided diagnostics	T1-T2; DWI-PWI; DWI-FLAIR; T2-FLAIR; T1-FLAIR	weak; strong; semi-supervised; active learning			Data pre-processing techniques used prior to model training **** Note: in absence of specific mentions about using atlases, deformable surfaces, or morphological operations, we considered that the skull-stripping method relied on intensity-based approaches								Best performing: 2D; 3D {Model type: Backbone}	End-to-end: 1 module; Multi-module: 2+ modules	Number of layers used *	List of blocks included in the model architecture
A Deep Supervised Approach for Ischemic Lesion Segmentation from Multimodal MRI using Fully Convolutional Network [ScienceDirect]	Karthik, R. (1)	2019	Applied Soft Computing	@article{KARTHIK2019105685, title = {A deep supervised approach for ischemic lesion segmentation from multimodal MRI using Fully Convolutional Network}, journal = {Applied Soft Computing}, volume = {84}, pages = {105685}, year = {2019}, issn = {1568-4946}, doi = {https://doi.org/10.1016/j.asoc.2019.105685}, url = {https://www.sciencedirect.com/science/article/pii/S1568494619304661}, author = {R. …	https://doi.org/10.1016/j.asoc.2019.105685		Segmentation	- Binary lesion mask - Dice score	Observational	MM: {FLAIR, T2WI, T1WI, DWI-b1000}	Early	1.8×1.8×5	1	-	3T		ISLES2015 SISS	64	MC: 3	Subacute	[18+]	-	-	-	-	[1.0, 346.1]	17.59	- Cases with diagnosis of ischemic stroke on at least T1WI, T2WI, DWI and FLAIR sequences, acquired within subacute phase - Pathological deformation (e.g., non-stroke WMH, haemorrhages, previous strokes) not leading to exclusion		2 experienced radiologists	Binary lesion mask	ITK-SNAP	DWI-FLAIR	Strong	(i) only subacute stroke lesions; (ii) excl. partially surrounded sulci; (iii) incl. very small/largely surrounded sulci and surrounded haemorrhagic transformations; (iv) segmentation exact and with no holes		- Normalization - Skull-stripping	-	- Resizing	- Registration	-		Semantic	Supervised (incl. deep supervision)	2D {Fully-conv. U-Net}	End-to-end	19	Convolution block Deconvolution block	Leaky ReLU ReLU Sigmoid
A Deep Supervised Cross-attention Strategy for Ischemic Stroke Segmentation in MRI Studies [MEDLINE]	Gómez, S.	2023	Biomedical Physics & Engineering Express	@article{Gómez_2023, doi = {10.1088/2057-1976/acc853}, url = {https://dx.doi.org/10.1088/2057-1976/acc853}, year = {2023}, month = {apr}, publisher = {IOP Publishing}, volume = {9}, number = {3}, pages = {035026}, author = {Santiago Gómez and Daniel Mantilla and Edgar Rangel and Andrés Ortiz and Daniela D Vera and Fabio Martínez}, title = {A deep supervised cross-attention strategy for ischemic s…	https://doi.org/10.1088/2057-1976/acc853		Segmentation	- Probability map for lesion estimation - Dice, Precision, Recall	Observational	MM: {DWI-ADC, PWI-rCBF, PWI-rCBV, PWI-MTT, PWI-TTP, PWI-Tmax, Raw 4D PWI}	Early	1.8×1.8×5	2	2	1.5T 3T		ISLES2017	75	MC: 2	Acute	[18+]	-	-	-	-	[1.6, 160.4]	37.83	- Inclusion: (i) identification of ischemic stroke lesions on DWI & PWI; (ii) proximal occlusion of middle cerebral artery documented on digital subtraction angiography; (iii) attempt for endovascular therapy undertaken; (iv) no motion artifacts during pretreatment MR imaging - Exclusion: (i) patients who had undergone a purely diagnostic angiography; (ii) if stenosis or occlusion of the carotid …		1 board-certified neuroradiologist	Binary lesion mask	Slicer 3D	DWI-PWI	Strong	(i) regions of max extent of final infarction delineated; (ii) incl. haemorrhagic transformation; (iii) excl. hyper-intense areas		- Normalization - Contrast adjustment - Skull-stripping	-	- Resizing - Rescaling	- Registration	-		Semantic	Supervised (incl. deep supervision)	2D {U-Net}	End-to-end	21	Attention block Convolution block Deconvolution block	ReLU Sigmoid
Active Learning Strategy and Hybrid Training for Infarct Segmentation on Diffusion MRI with a U-shaped Network [MEDLINE, PubMed]	Olivier, A.	2019	Journal of Medical Imaging	@article{Olivier_Moal_Moal_Munsch_Okubo_Sibon_Dousset_Tourdias_2019, title={Active learning strategy and hybrid training for infarct segmentation on diffusion MRI with a U-shaped network}, volume={6}, DOI={10.1117/1.jmi.6.4.044001}, number={04}, journal={Journal of Medical Imaging}, author={Olivier, Aurélien and Moal, Olivier and Moal, Bertrand and Munsch, Fanny and Okubo, Gosuke and Sibon, Igor …	https://doi.org/10.1117/1.JMI.6.4.044001		Segmentation	- Probability map for lesion estimation - Dice, FPR, FP volume, FNR, FN volume, RVD	Observational	SM: {DWI-b0, DWI-b1000, DWI-ADC}	N/A	-	3	-	1.5T 3T		Multiple (proprietary)	929	MC: 6	Acute Subacute	[16-94]	M: 63.7% F: 36.3%	-	7.6	68.8h	-	21.84	DS 1: (i) patients with first middle cerebral artery AIS; (ii) with clinical diagnosis of minor-to-severe cerebral infarct in left or right middle cerebral artery territory DS 2 & 3: (i) consecutive patients with supratentorial ischemic stroke; (ii) suspected clinical diagnosis of minor-to-severe supratentorial cerebral infarct 24-72h after insult confirmed on DWI		Expert readers	Binary lesion mask	Slicer 3D	None reported	Active learning	- Infarct lesions manually segmented on DWI based on intensity variation and edge detection (e.g., level tracing effect, draw effect, paint effect) - ADC maps viewed simultaneously with DWI to edit borders only on diffusion lesions with decreased ADCs		- Normalization	-	- Rescaling - Zero-padding - Cropping	-	-		Semantic	Supervised	3D {Fully-conv. U-Net}	End-to-end	11	Convolution block Deconvolution block Dilated convolution block	Leaky ReLU Softmax
Acute and Sub-acute Stroke Lesion Segmentation from Multimodal MRI [MEDLINE, PubMed, ScienceDirect]	Clèrigues, A.	2020	Computer Methods and Programs in Biomedicine	@article{CLERIGUES2020105521, title = {Acute and sub-acute stroke lesion segmentation from multimodal MRI}, journal = {Computer Methods and Programs in Biomedicine}, volume = {194}, pages = {105521}, year = {2020}, issn = {0169-2607}, doi = {https://doi.org/10.1016/j.cmpb.2020.105521}, url = {https://www.sciencedirect.com/science/article/pii/S0169260719305899}, author = {Albert Clèrigues and Serg…	https://doi.org/10.1016/j.cmpb.2020.105521		Segmentation	- Binary lesion mask - Dice, Precision, Recall, HD	Observational	MM: {FLAIR, T1WI, T2WI, DWI-b1000, PWI-CBF, PWI-CBV, PWI-TTP, PWI-Tmax}	Early	1.8×1.8×5	3	SISS: - SPES: 2	1.5T 3T		ISLES2015 SISS & SPES	114	MC: 4	Acute Subacute	[18+]	-	-	-	-	SISS: [1.0, 346.1] SPES: [45.6, 252.2]	SISS: 17.59 SPES: 133.21	SPES: (i) included: diagnosis of ischemic stroke by MRI with identifiable lesion on DWI & PWI; (ii) with a proximal occlusion of the middle cerebral artery (MCA) documented on digital subtraction angiography; (iii) attempt at endovascular therapy undertaken; (iv) images not subject to motion artifacts SISS: cf. cell X4		1 medical doctor; Experienced raters	Binary lesion mask	Slicer 3D; ITK-SNAP	DWI-PWI; DWI-FLAIR	Strong	SPES: excl. Sulci, non-stroke pathologies, and previous infarcts SISS: cf. cell AD4		- Normalization - Skull-stripping	-	-	- Registration	-		Semantic	Supervised	3D {Fully-conv. U-Net}	End-to-end	19	Convolution block Deconvolution block Residual block	Parametric ReLU Softmax
Attention Convolutional Neural Network for Accurate Segmentation and Quantification of Lesions in Ischemic Stroke Disease [MEDLINE, PubMed, Web of Sciences, ScienceDirect]	Liu, L. (1)	2020	Medical Image Analysis	@article{LIU2020101791, title = {Attention convolutional neural network for accurate segmentation and quantification of lesions in ischemic stroke disease}, journal = {Medical Image Analysis}, volume = {65}, pages = {101791}, year = {2020}, issn = {1361-8415}, doi = {https://doi.org/10.1016/j.media.2020.101791}, url = {https://www.sciencedirect.com/science/article/pii/S1361841520301559}, author =…	https://doi.org/10.1016/j.media.2020.101791		Segmentation	- Binary lesion mask - Dice, Recall, HD, Accuracy	Observational	MM: {FLAIR, DWI-b1000}	Early	1.8×1.8×5	1	-	3T		ISLES2015 SISS	64	MC: 3	Subacute	[18+]	-	-	-	-	[1.0, 346.1]	17.59	cf. cell X4		2 experienced radiologists	Binary lesion mask	ITK-SNAP	DWI-FLAIR	Strong	cf. cell AD4		- Skull-stripping	-	-	- Registration	-		Semantic	Supervised	2D {U-Net}	End-to-end	49	Attention block Convolution block Deconvolution block Dilated convolution block Residual block	ReLU Sigmoid
Automated Multimodal Segmentation of Acute Ischemic Stroke Lesions on Clinical MR Images [MEDLINE, PubMed, Web of Sciences, ScienceDirect]	Moon, H.	2022	Magnetic Resonance Imaging	@article{Moon_Heffron_Mahzarnia_Obeng-Gyasi_Holbrook_Badea_Feng_Badea_2022, title={Automated multimodal segmentation of acute ischemic stroke lesions on clinical mr images}, volume={92}, DOI={10.1016/j.mri.2022.06.001}, journal={Magnetic Resonance Imaging}, author={Moon, Hae Sol and Heffron, Lindsay and Mahzarnia, Ali and Obeng-Gyasi, Barnabas and Holbrook, Matthew and Badea, Cristian T. and Feng…	https://doi.org/10.1016/j.mri.2022.06.001		Segmentation; Functional (motor function prediction)	- NIHSS-Fugl-Meyer Upper Extremity (FM-UE) index - Dice, Precision, Recall, HD, Accuracy, Specificity - Motor function prediction	Observational	MM: {FLAIR, DWI-b1000}	Early	0.43×0.43×6 OR 1.325x1.325×6 OR 1.198×1.198×6	-	-	1.5T		Several local hospitals (proprietary)	79	-	Acute	-	M: 44.3% F: 55.7%	-	9.3	83.8h	[0.0, 250]	-	Scan made within 72h from stroke onset		-	Binary lesion mask	ITK-SNAP	None reported	-	-		- Normalization	- Skull-stripping	- Zero-padding - Resizing	- Registration	-		Semantic	Supervised	2D {Fully-conv. U-Net}	End-to-end	10	Convolution block Deconvolution block	ReLU Sigmoid
Automatic Segmentation of Acute Ischemic Stroke From DWI Using 3-D Fully Convolutional DenseNets [MEDLINE, IEEE Xplore]	Zhang, R.	2018	IEEE Transactions on Medical Imaging	@ARTICLE{8328863, author={Zhang, Rongzhao and Zhao, Lei and Lou, Wutao and Abrigo, Jill M. and Mok, Vincent C. T. and Chu, Winnie C. W. and Wang, Defeng and Shi, Lin}, journal={IEEE Transactions on Medical Imaging}, title={Automatic Segmentation of Acute Ischemic Stroke From DWI Using 3-D Fully Convolutional DenseNets}, year={2018}, volume={37}, number={9}, pages={2149-2160}, doi={10.1109/TMI.201…	https://doi.org/10.1109/TMI.2018.2821244		Segmentation	- Probability map for lesion estimation - Dice, Precision, Recall, F1, ASSD, Lesion-wise Recall	Observational	SM: {DWI-b0, DWI-b1000, DWI-ADC}	N/A	1.8x1.8x5.5 OR 0.9x0.9x6.5	2	2	1.5T 3T		The Chinese University of Hong Kong (proprietary)	242	SC: 1	Acute	[35-90]	M: 60.3% F: 39.7%	LAA SVO CE	-	-	-	-	Brain MRI was performed within 1 week of hospital admission		Experienced neurologist and verified by another experienced rater	Binary lesion mask	-	None reported	Strong	-		- Normalization	-	- Zero-padding - Cropping - Resizing	-	-		Semantic	Supervised	3D {Fully-conv. DenseNet}	End-to-end	34	Convolution block Deconvolution block Dense block	ReLU Softmax
Automatic Segmentation in Acute Ischemic Stroke: Prognostic Significance of Topological Stroke Volumes on Stroke Outcome [MEDLINE, PubMed, Web of Sciences, IEEE Xplore]	Wong, K.	2022	Stroke	@article{Wong_Cummock_Li_Ghosh_Xu_Volpi_Wong_2022, title={Automatic segmentation in acute ischemic stroke: Prognostic significance of topological stroke volumes on stroke outcome}, volume={53}, DOI={10.1161/strokeaha.121.037982}, number={9}, journal={Stroke}, author={Wong, Kelvin K. and Cummock, Jonathon S. and Li, Guihua and Ghosh, Rahul and Xu, Pingyi and Volpi, John J. and Wong, Stephen T.C.},…	https://doi.org/10.1161/STROKEAHA.121.037982		Segmentation; Functional (mRS); Prognosis (identify predictive brain regions)	- Dice, Precision, Recall - mRS - Logistic regression, ROC/AUC	Observational	SM: {DWI-b0, DWI-b1000, DWI-eADC}	N/A	1x1x2.9 TO 1x1x7.5	8	-	1.5T 3T		Houston Methodist Hospital (proprietary)	875	SC: 1	Acute	-	M: 48.9% F: 51.1%	-	6	-	-	-	- DWI within 24h of stroke onset - With final diagnosis of Acute Ischemic Stroke - Patients with haemorrhagic stroke were excluded		3 independent experts	-	MRIcro	None reported	Strong	(i) multiple isolated lesions individually considered depending on age/acuity; (ii) excl. old lesions; (iii) incl. lesions enclosed by an acute component with a subacute core; (iv) all labels cross-referenced with radiology report findings		- Normalization	-	-	-	-		Semantic	Supervised	2D {Fully-conv. U-Net}	Multi-module	28	Convolution block Deconvolution block	ReLU ?
Automatic Segmentation of the Brain Stroke Lesions from MR Flair Scans using Improved U-net Framework [Web of Sciences, ScienceDirect]	Khezrpour, S.	2022	Biomedical Signal Processing and Control	@article{KHEZRPOUR2022103978, title = {Automatic segmentation of the brain stroke lesions from MR flair scans using improved U-net framework}, journal = {Biomedical Signal Processing and Control}, volume = {78}, pages = {103978}, year = {2022}, issn = {1746-8094}, doi = {https://doi.org/10.1016/j.bspc.2022.103978}, url = {https://www.sciencedirect.com/science/article/pii/S1746809422004773}, autho…	https://doi.org/10.1016/j.bspc.2022.103978		Segmentation	- Binary lesion mask - Dice, Precision, Recall, Accuracy	Observational	SM: {FLAIR}	N/A	1.8×1.8×5	1	-	3T		ISLES2015 SISS	64	MC: 3	Subacute	[18+]	-	-	-	-	[1.0, 346.1]	17.59	cf. cell X4		2 experienced radiologists	Binary lesion mask	ITK-SNAP	DWI-FLAIR	Strong	cf. cell AD4		- Contrast adjustment - RGB to greyscale - Skull-stripping	-	- Cropping - Resizing	- Registration	-		Semantic	Supervised	2D {Fully-conv. U-Net}	End-to-end	26	Convolution block Deconvolution block	ReLU Sigmoid
Brain SegNet: 3D local refinement network for brain lesion segmentation [MEDLINE, Springer]	Hu, X.	2020	BMC Medical Imaging	@article{Hu_Luo_Hu_Guo_Huang_Scott_Wiest_Dahlweid_Reyes_2020, title={Brain segnet: 3D local refinement network for brain lesion segmentation}, volume={20}, DOI={10.1186/s12880-020-0409-2}, number={1}, journal={BMC Medical Imaging}, author={Hu, Xiaojun and Luo, Weijian and Hu, Jiliang and Guo, Sheng and Huang, Weilin and Scott, Matthew R. and Wiest, Roland and Dahlweid, Michael and Reyes, Mauricio…	https://doi.org/10.1186/s12880-020-0409-2		Segmentation	- Binary lesion mask - Dice, Precision, Recall	Observational	MM: {DWI-ADC, PWI-rCBF, PWI-rCBV, PWI-MTT, PWI-TTP, PWI-Tmax, Raw 4D PWI}	Early	1.8×1.8×5	2	2	1.5T 3T		ISLES2017	75	MC: 2	Acute	[18+]	-	-	-	-	[1.6, 160.4]	37.83	cf. cell X5		1 board-certified neuroradiologist	Binary lesion mask	Slicer 3D	DWI-PWI	Strong	cf. cell AD5		- Skull-stripping	-	- Resizing - Cropping	- Registration	-		Semantic	Supervised	3D {U-Net; ResNet}	Multi-module	17	Convolution block Deconvolution block Dilated convolution block	ReLU Sigmoid
CNN-Res: Deep Learning Framework for Segmentation of Acute Ischemic Stroke Lesions on Multimodal MRI Images [MEDLINE, PubMed, Springer]	Gheibi, Y.	2023	BMC Medical Informatics and Decision Making	@article{Gheibi_Shirini_Razavi_Farhoudi_Samad-Soltani_2023, title={CNN-RES: Deep Learning Framework for segmentation of acute ischemic stroke lesions on multimodal MRI images}, volume={23}, DOI={10.1186/s12911-023-02289-y}, number={1}, journal={BMC Medical Informatics and Decision Making}, author={Gheibi, Yousef and Shirini, Kimia and Razavi, Seyed Naser and Farhoudi, Mehdi and Samad-Soltani, Tah…	https://doi.org/10.1186/s12911-023-02289-y		Segmentation	- Binary lesion mask - Dice	Observational	MM: {FLAIR, DWI}	Early	-	-	-	-		PACS - Tabriz University of Medical Sciences (proprietary)	44	MC: 2	Acute	-	-	-	-	-	-	-	-		2 expert neurologists at Tabriz University of Medical Sciences	Binary lesion mask	MRIcron	None reported	Strong	-		-	-	- Zero-padding	- Splitting into 2D	-		Semantic	Supervised	2D {Fully-conv. U-Net; ResNet}	End-to-end	22	Convolution block Deconvolution block Residual block Translation block	ReLU Sigmoid
CSNet: A New DeepNet Framework for Ischemic Stroke Lesion Segmentation [MEDLINE, PubMed, Web of Sciences, ScienceDirect]	Kumar, A.	2020	Computer Methods and Programs in Biomedicine	@article{Kumar_Upadhyay_Ghosal_Chowdhury_Das_Mukherjee_Nandi_2020, title={CSNET: A new DeepNet framework for ischemic stroke lesion segmentation}, volume={193}, DOI={10.1016/j.cmpb.2020.105524}, journal={Computer Methods and Programs in Biomedicine}, author={Kumar, Amish and Upadhyay, Neha and Ghosal, Palash and Chowdhury, Tamal and Das, Dipayan and Mukherjee, Amritendu and Nandi, Debashis}, year…	https://doi.org/10.1016/j.cmpb.2020.105524		Segmentation	- Binary lesion mask - Precision, Recall	Observational	MM: {FLAIR, T2WI, T1WI, DWI-b1000, DWI-ADC, PWI-CBF, PWI-CBV, PWI-TTP, PWI-Tmax, PWI-MTT, Raw 4D PWI}	Early	1.8×1.8×5	3	SISS: - SPES: 2 IS17: 2	1.5T 3T		ISLES2015 SPES & SSIS ISLES2017	189	MC: 6	Acute Subacute	[18+]	-	-	-	-	SISS: [1.0, 346.1] SPES: [45.6, 252.2] IS17: [1.6, 160.4]	SISS: 17.59 SPES: 133.21 IS17: 37.83	cf. cells X4, X5, X7		1 medical doctor; Experienced raters; 1 board-certified neuroradiologist	Binary lesion mask	Slicer 3D; ITK-SNAP	DWI-PWI; DWI-FLAIR	Strong	cf. cells AD4, AD5, AD7		- Normalization - Skull-stripping	-	- Resizing	- Converting to 3D - Registration	- Slice classification		Semantic	Supervised	3D {U-Net}	Multi-module	25	Convolution block Deconvolution block Fully-connected block	ReLU Softmax
Deep Convolutional Neural Network for Automatically Segmenting Acute Ischemic Stroke Lesion in Multi-modality MRI [Web of Sciences, Springer]	Liu, L. (2)	2020	Neural Computing and Applications	@article{Liu_Chen_Zhang_Wu_Pan_Wang_2019, title={Deep convolutional neural network for automatically segmenting acute ischemic stroke lesion in multi-modality MRI}, volume={32}, DOI={10.1007/s00521-019-04096-x}, number={11}, journal={Neural Computing and Applications}, author={Liu, Liangliang and Chen, Shaowu and Zhang, Fuhao and Wu, Fang-Xiang and Pan, Yi and Wang, Jianxin}, year={2019}, month={…	https://doi.org/10.1007/s00521-019-04096-x		Segmentation	- Binary lesion mask - Dice, HD	Observational	MM: {T1WI, T2WI, DWI-b1000, PWI-CBF, PWI-CBV, PWI-TTP, PWI-Tmax}	Early	1.8×1.8×5 OR 1x1x6	3	SPES: 2 LHC: 1	1.5T 3T		ISLES2015 SPES; Local Hospital Clinic (LHC - proprietary)	79	MC: 2	Acute	[18+]	-	-	-	-	SPES: [45.6, 252.2] LHC: -	SPES: 133.21 LHC: -	SPES: cf. cell X7 LHC: Stroke infarcts identified in routine clinical examination		1 medical doctor; 2 experienced neurologists	Binary lesion mask	Slicer 3D; MRIcron	DWI-PWI	Strong	SPES: cf. cell AD7 LHC: -		- Normalization - Smoothing - Skull-stripping	-	-	- Registration	-		Semantic	Supervised	2D {U-Net; ResNet}	End-to-end	21	Convolution block Deconvolution block Residual block	Leaky ReLU Sigmoid
Deep Learning-based Acute Ischemic Stroke Lesion Segmentation Method on Multimodal MR Images Using a Few Fully Labeled Subjects [MEDLINE, PubMed, Web of Sciences]	Zhao, B.	2021	Computational and Mathematical Methods in Medicine	@article{Zhao_Liu_Liu_Cao_Jin_Wu_Ding_2021, title={Deep learning-based acute ischemic stroke lesion segmentation method on multimodal MR images using a few fully labeled subjects}, volume={2021}, DOI={10.1155/2021/3628179}, journal={Computational and Mathematical Methods in Medicine}, author={Zhao, Bin and Liu, Zhiyang and Liu, Guohua and Cao, Chen and Jin, Song and Wu, Hong and Ding, Shuxue}, ye…	https://doi.org/10.1155/2021/3628179		Segmentation	- Binary lesion mask - Dice, Precision, Recall	Observational	SM: {DWI-ADC, DWI-b0, DWI-b1000}	N/A	1.9x1.5x5 OR 1.5x1.8x6 OR 1.25x1.5x5	3	3	1.5T 3T		Tianjin Huanhu Hospital (proprietary)	582	SC: 1	Acute	-	-	-	-	-	-	-	-		2 experts	-	-	None reported	Weak	-		- Normalization	-	-	-	-		Semantic	Semi-supervised	2D {CNN: VGG-16}	Multi-module	24	Convolution block Deconvolution block Fully-connected block	ReLU Sigmoid
Deep Learning-based Detection and Segmentation of Diffusion Abnormalities in Acute Ischemic Stroke [MEDLINE]	Liu, C.	2021	Communications Medicine	@article{Liu_Hsu_Xu_Ramachandran_Wang_Miller_Hillis_Faria_Wintermark_Warach_et al._2021, title={Deep learning-based detection and segmentation of diffusion abnormalities in acute ischemic stroke}, volume={1}, DOI={10.1038/s43856-021-00062-8}, number={1}, journal={Communications Medicine}, author={Liu, Chin-Fu and Hsu, Johnny and Xu, Xin and Ramachandran, Sandhya and Wang, Victor and Miller, Micha…	https://doi.org/10.1038/s43856-021-00062-8		Segmentation	- Binary lesion mask - Dice, Precision, Recall, Subject detection rate, Spearman correlation	Observational	SM: {DWI-b0, DWI-ADC, DWI-IS}	N/A	1.2x1.2x5	7	> 100	1.5T 3T		Comprehensive Stroke Center at Johns Hopkins Hospital (proprietary)	1849	SC: 1	Acute Subacute	[52-73]	M: 52.9% F: 47.1%	-	3.4	17.7h	[1.55, 5.33]	3.12	Clinical diagnosis of ischemic stroke		2 evaluators with revision by a neuroradiologist	Binary lesion mask	ROIEditor	None reported	Strong	-		- Normalization	-	- Resizing - Rescaling	-	- Slice classification - Skull-stripping		Semantic	Supervised	3D {U-Net}	End-to-end	65	Attention block Convolution block Deconvolution block	Self-normalized activation (SeLU) Sigmoid
Delineation of Ischemic Lesion From Brain MRI Using Attention Gated Fully Convolutional Network [MEDLINE, Springer]	Karthik, R. (2)	2021	Biomedical Engineering Letters	@article{Karthik_Radhakrishnan_Rajalakshmi_Raymann_2020, title={Delineation of ischemic lesion from brain MRI using attention gated fully convolutional network}, volume={11}, DOI={10.1007/s13534-020-00178-1}, number={1}, journal={Biomedical Engineering Letters}, author={Karthik, R. and Radhakrishnan, Menaka and Rajalakshmi, R. and Raymann, Joel}, year={2020}, month={Nov}, pages={3–13}}	https://doi.org/10.1007/s13534-020-00178-1		Segmentation	- Binary lesion mask - Dice	Observational	MM: {FLAIR, T2WI, T1WI, DWI-b1000}	Early	1.8×1.8×5	1	-	3T		ISLES2015 SISS	64	MC: 3	Subacute	[18+]	-	-	-	-	[1.0, 346.1]	17.59	cf. cell X4		2 experienced radiologists	Binary lesion mask	ITK-SNAP	DWI-FLAIR	Strong	cf. cell AD4		- Skull-stripping	-	-	- Registration	-		Semantic	Supervised	2D {U-Net}	End-to-end	27	Attention block Convolution block Deconvolution block	ReLU Sigmoid
Efficient Multi-kernel DCNN with Pixel Dropout for Stroke MRI Segmentation [Web of Sciences, ScienceDirect]	Liu, L. (3)	2019	Neurocomputing	@article{LIU2019117, title = {Efficient multi-kernel DCNN with pixel dropout for stroke MRI segmentation}, journal = {Neurocomputing}, volume = {350}, pages = {117-127}, year = {2019}, issn = {0925-2312}, doi = {https://doi.org/10.1016/j.neucom.2019.03.049}, url = {https://www.sciencedirect.com/science/article/pii/S0925231219303893}, author = {Liangliang Liu and Fang-Xiang Wu and Jianxin Wang}, k…	https://doi.org/10.1016/j.neucom.2019.03.049		Segmentation	- Binary lesion mask - Dice, HD, ASSD	Observational	MM: {FLAIR, DWI-b1000, T2WI, PWI-CBF, PWI-CBV, PWI-TTP, PWI-Tmax}	Early	1.8×1.8×5	3	SISS: - SPES: 2	1.5T 3T		ISLES2015 SISS & SPES	114	MC: 4	Acute Subacute	[18+]	-	-	-	-	SISS: [1.0, 346.1] SPES: [45.6, 252.2]	SISS: 17.59 SPES: 133.21	cf. cells X4, X7		1 medical doctor; 2 experienced radiologists	Binary lesion mask	Slicer 3D; ITK-SNAP	DWI-PWI; DWI-FLAIR	Strong	SPES: cf. cell AD7 SISS: cf. cell AD4		- Normalization - Skull-stripping	-	- Zero-padding - Cropping - Resizing	- Registration - Splitting into 2D	-		Semantic	Supervised	2D {U-Net; DenseNet}	End-to-end	34	Convolution block Deconvolution block Dense block Transition block	ReLU Sigmoid
Efficient U-Net CNN with Data Augmentation for MRI Ischemic Stroke Brain Segmentation [Web of Sciences, IEEE Xplore]	Aboudi, F.	2022	2022 8th International Conference on Control, Decision and Information Technologies (CoDIT)	@INPROCEEDINGS{9804030, author={Aboudi, Fathia and Drissi, Cyrine and Kraiem, Tarek}, booktitle={2022 8th International Conference on Control, Decision and Information Technologies (CoDIT)}, title={Efficient U-Net CNN with Data Augmentation for MRI Ischemic Stroke Brain Segmentation}, year={2022}, volume={1}, number={}, pages={724-728}, doi={10.1109/CoDIT55151.2022.9804030}}	https://doi.org/10.1109/CODIT55151.2022.9804030		Segmentation	- Binary lesion mask - Dice, Precision, Accuracy	Observational	MM: {FLAIR, T2WI, T1WI, DWI-b1000}	Early	1.8×1.8×5	1	-	3T		ISLES2015 SISS	64	MC: 3	Subacute	[18+]	-	-	-	-	[1.0, 346.1]	17.59	cf. cell X4		2 experienced radiologists	Binary lesion mask	ITK-SNAP	DWI-FLAIR	Strong	cf. cell AD4		- RGB to greyscale - Skull-stripping	-	- Resizing - Rescaling	- Registration	-		Semantic	Supervised	2D {Fully-conv. U-Net}	End-to-end	19	Convolution block Deconvolution block	ReLU Sigmoid
Enhancing Clinical MRI Perfusion Maps with Data-Driven Maps of Complementary Nature for Lesion Outcome Prediction [Springer]	Pinto, A. and Pereira, S.	2018	Medical Image Computing and Computer Assisted Intervention – MICCAI 2018	@InProceedings{10.1007/978-3-030-00931-1_13, author="Pinto, Adriano and Pereira, S{\'e}rgio and Meier, Raphael and Alves, Victor and Wiest, Roland and Silva, Carlos A. and Reyes, Mauricio", editor="Frangi, Alejandro F. and Schnabel, Julia A. and Davatzikos, Christos and Alberola-L{\'o}pez, Carlos and Fichtinger, Gabor", title="Enhancing Clinical MRI Perfusion Maps with Data-Driven Maps of Complem…	https://doi.org/10.1007/978-3-030-00931-1_13		Segmentation	Dice, Precision, Recall, HD, ASSD	Observational	MM: {DWI-ADC, PWI-rCBF, PWI-rCBV, PWI-MTT, PWI-TTP, PWI-Tmax, Raw 4D PWI}	Late	1.8×1.8×5	2	2	1.5T 3T		ISLES2017	75	MC: 2	Acute	[18+]	-	-	-	-	[1.6, 160.4]	37.83	cf. cell X5		1 board-certified neuroradiologist	Binary lesion mask	Slicer 3D	DWI-PWI	Strong	cf. cell AD5		- Normalization - Bias field correction - Skull-stripping	-	- Resizing	- Registration	-		Semantic	Supervised	2D {U-Net}	End-to-end	40	Convolution block Deconvolution block Recurrent block (GRU)	-
Ensemble of Deep Convolutional Neural Networks for Prognosis of Ischemic Stroke [Springer]	Choi, Y.	2016	Brainlesion: Giloma, Multiple Sclerosis, Stroke and Traumatic Brain Injuries	@InProceedings{10.1007/978-3-319-55524-9_22, author="Choi, Youngwon and Kwon, Yongchan and Lee, Hanbyul and Kim, Beom Joon and Paik, Myunghee Cho and Won, Joong-Ho", editor="Crimi, Alessandro and Menze, Bjoern and Maier, Oskar and Reyes, Mauricio and Winzeck, Stefan and Handels, Heinz", title="Ensemble of Deep Convolutional Neural Networks for Prognosis of Ischemic Stroke", booktitle="Brainlesion…	https://doi.org/10.1007/978-3-319-55524-9_22		Segmentation; Prognosis; Functional	- Probability map for lesion estimation - Dice, HD, mRS - Logistic regression	Observational	MM: {DWI-ADC, PWI-rBF, PWI-rBV, PWI-MTT, PWI-TTP, PWI-Tmax, Raw 4D PWI}	Early	1.8×1.8×5	2	2	1.5T 3T		ISLES2016	54	MC: 2	Acute	[18+]	-	-	-	-	[1.6, 160.4]	37.83	cf. cell X5 (quasi-identical to ISLES 2017)		1 board-certified neuroradiologist	Binary lesion mask	Slicer 3D	DWI-PWI	Strong	cf. cell AD5 (quasi-identical to ISLES 2017)		- Normalization - Skull-stripping	-	- Resizing - Rescaling	- Registration	-		Semantic	Supervised	3D {Ensemble: Fully-conv. U-Net; Fully-conv. CNN; ResNet}	Multi-module	-	Convolution block Deconvolution block Fully-connected block Residual block	ReLU Softmax
Evaluation of Diffusion Lesion Volume Measurements in Acute Ischemic Stroke Using Encoder-Decoder Convolutional Network [MEDLINE, PubMed, Web of Sciences]	Kim, Y.	2019	Korean Journal of Radiology	@article{Kim_Lee_Yu_Song_Baek_Seong_Jeong_Kim_Nam_Chung_et al._2019, title={Evaluation of diffusion lesion volume measurements in acute ischemic stroke using encoder-decoder convolutional network}, volume={50}, DOI={10.1161/strokeaha.118.024261}, number={6}, journal={Stroke}, author={Kim, Yoon-Chul and Lee, Ji-Eun and Yu, Inwu and Song, Ha-Na and Baek, In-Young and Seong, Joon-Kyung and Jeong, Ha…	https://doi.org/10.1161/STROKEAHA.118.024261		Segmentation	- Binary lesion mask - Dice	Observational	SM: {DWI-b0, DWI-b1000, DWI-ADC}	N/A	0.94x0.94x6.5	6	-	1.5T 3T		Samsung Medical Center (SMC) Stroke Registry (proprietary)	296	SC: 1	Acute	[58–79]	M: 61.3% F: 38.7%	LAA: 22.7% CE: 22% SVO: 21.4% TIA: 3%	2.3	12.7h	[0.0, 279.4]	12.19	AIS or transient neurological deficit on DWI within 3d from the onset of symptoms		1 expert neurologist	Binary lesion mask	RAPID	None reported	Strong	-		- Normalization	-	- Resizing	-	-		Semantic	Supervised	2D {Fully-conv. U-Net}	End-to-end	23	Convolution block Deconvolution block	ReLU Sigmoid
Fully Automatic Segmentation of Acute Ischemic Lesions on Diffusion-Weighted Imaging Using Convolutional Neural Networks: Comparison with Conventional Algorithms [MEDLINE]	Woo, I.	2019	Korean Journal of Radiology	@article{Woo_Lee_Jung_Lee_Kim_Cho_Kim_Lee_Sunwoo_Kang_2019, title={Fully automatic segmentation of acute ischemic lesions on diffusion-weighted imaging using convolutional neural networks: Comparison with conventional algorithms}, volume={20}, DOI={10.3348/kjr.2018.0615}, number={8}, journal={Korean Journal of Radiology}, author={Woo, Ilsang and Lee, Areum and Jung, Seung Chai and Lee, Hyunna and…	https://doi.org/10.3348/kjr.2018.0615		Segmentation	- Binary lesion mask - Dice	Observational	SM: {DWI-b1000, DWI-b0, DWI-ADC}	N/A	FROM 0.43x0.43x3 TO 0.98x0.98x5	5	- (range)	1.5T 3T		Asan Medical Center (proprietary)	429	SC: 1	Acute	[24-98]	M: 62.3% F: 37.7%	-	-	21.4h	-	-	- Patients registered on the stroke registry between and presenting to the emergency room due to symptoms of AIS - Underwent MRI including DWI for hyperacute to acute infarction		2 expert neuroradiologists	Binary lesion mask	ImageJ	None reported	Strong	-		- Normalization	-	-	-	-		Semantic	Supervised	2D {Ensemble: U-Net; DenseNet}	End-to-end	-	Attention block Convolution block Deconvolution block Dense block Transition block	ReLU Sigmoid
Fully Automated Segmentation on Brain Ischemic and White Matter Hyperintensities Lesions using Semantic Segmentation Networks with Squeeze-and-excitation Blocks in MRI [ScienceDirect]	Lee, A.	2020	Informatics in Medicine Unlocked	@article{LEE2020100440, title = {Fully automated segmentation on brain ischemic and white matter hyperintensities lesions using semantic segmentation networks with squeeze-and-excitation blocks in MRI}, journal = {Informatics in Medicine Unlocked}, volume = {21}, pages = {100440}, year = {2020}, issn = {2352-9148}, doi = {https://doi.org/10.1016/j.imu.2020.100440}, url = {https://www.sciencedirec…	https://doi.org/10.1016/j.imu.2020.100440		Segmentation	- Binary lesion mask - Dice, Precision, Recall, IoU	Observational	SM: {DWI-b1000, DWI-b0, DWI-ADC}	N/A	FROM 0.43x0.43x3 TO 0.98x0.98x5	5	- (range)	1.5T 3T		Asan Medical Center (proprietary)	429	SC: 1	Acute	[24-98]	M: 62.3% F: 37.7%	-	-	21.4h	[0.3, 227.6]	27.44	cf. cell X25		2 expert neuroradiologists	Binary lesion mask	ImageJ	None reported	Strong	-		- Normalization	-	- Resizing	-	-		Semantic	Supervised	2D {U-Net}	End-to-end	-	Attention block Convolution block Deconvolution block	ReLU Sigmoid
Impact of Diffusion–Perfusion Mismatch on Predicting Final Infarction Lesion Using Deep Learning [IEEE Xplore]	Lee, S.	2022	IEEE Access	@ARTICLE{9875295, author={Lee, Sungdong and Sunwoo, Leonard and Choi, Youngwon and Jung, Jae Hyup and Jung, Seung Chai and Won, Joong-Ho}, journal={IEEE Access}, title={Impact of Diffusion–Perfusion Mismatch on Predicting Final Infarction Lesion Using Deep Learning}, year={2022}, volume={10}, number={}, pages={97879-97887}, doi={10.1109/ACCESS.2022.3204048}}	https://doi.org/10.1109/ACCESS.2022.3204048		Segmentation	- Binary lesion mask - Dice, Precision, Recall	Observational	MM: {DWI, DWI-ADC, FLAIR, PWI-Tmax, PWI-TTP, Pred(init)}	Early	1.69x1.72x5 OR 1.95x1.95x5 OR 0.71x1.42x5 OR 0.64x0.91x5 OR 1.93x2.61x5 OR 1.8x1.88x5	3	- (range)	1.5T 3T		Seoul National University Bundang Hospital (SNUBH) & Asan Medical Center (AMC) - (proprietary)	472	MC: 2	Acute	[19+]	M: 63.3% F: 36.7%	CE: 21.6% LAA: 37.1% SVO: 23.1% IVT: 8.1%	3	4.9h	[0.52, 71.8]	3.62	- Included: (i) Patients underwent MRI (incl. DWI, FLAIR, PWI) with stablished diagnosis of AIS; (ii) Time from symptom onset to initial MRI of < 24h; (iii) Follow-up MRI (incl. DWI, FLAIR) 3–7d after initial MRI - Excluded: (i) mechanical thrombectomy prior to follow-up MRI; (ii) failed automatic co-registration of initial and follow-up; (iii) inadequate image quality		2 neuroradiologists	Binary lesion mask	ImageJ	DWI-PWI	Strong	(i) incl. areas of hemorrhagic transformation of infarction; (ii) excl. subacute infarction on initial MRI		-	-	- Resizing - Rescaling	- Registration	-		Semantic	Supervised	3D {Fully-conv. U-Net}	End-to-end	13	Convolution block Deconvolution block	ReLU Sigmoid
Ischemic Lesion Segmentation using Ensemble of Multi-Scale Region Aligned CNN [MEDLINE, PubMed, ScienceDirect]	Karthik, R. (3)	2021	Computer Methods and Programs in Biomedicine	@article{KARTHIK2021105831, title = {Ischemic Lesion Segmentation using Ensemble of Multi-Scale Region Aligned CNN}, journal = {Computer Methods and Programs in Biomedicine}, volume = {200}, pages = {105831}, year = {2021}, issn = {0169-2607}, doi = {https://doi.org/10.1016/j.cmpb.2020.105831}, url = {https://www.sciencedirect.com/science/article/pii/S0169260720316643}, author = {R. Karthik and R…	https://doi.org/10.1016/j.cmpb.2020.105831		Segmentation; Diagnosis	- Binary lesion mask - Dice, Precision, Recall, AUC, Specificity	Observational	MM: {FLAIR, T2WI, T1WI, DWI-b1000}	Early	1.8×1.8×5	1	-	3T		ISLES2015 SISS	64	MC: 3	Subacute	[18+]	-	-	-	-	[1.0, 346.1]	17.59	cf. cell X4		2 experienced radiologists	Binary lesion mask	ITK-SNAP	DWI-FLAIR	Strong	cf. cell AD4		- Normalization - Skull-stripping	-	- Cropping - Rescaling	- Registration	- Slice classification		Semantic (patch-level + pixel-level)	Supervised	2D {Ensemble: U-Net}	End-to-end	58	Attention block Convolution block Convolution-Deconvolution block Deconvolution block Dilated convolution block	ReLU Softmax
Ischemic Stroke Lesion Segmentation using Multi-Plane Information Fusion [Web of Science, IEEE Xplore]	Zhang, L.	2020	IEEE Access	@ARTICLE{9019873, author={Zhang, Long and Song, Ruoning and Wang, Yuanyuan and Zhu, Chuang and Liu, Jun and Yang, Jie and Liu, Lian}, journal={IEEE Access}, title={Ischemic Stroke Lesion Segmentation Using Multi-Plane Information Fusion}, year={2020}, volume={8}, number={}, pages={45715-45725}, doi={10.1109/ACCESS.2020.2977415}}	https://doi.org/10.1109/ACCESS.2020.2977415		Segmentation	Dice, Recall, IoU, Specificity, Accuracy	Observational	SM: {DWI-b1000}	N/A	1.8×1.8×5	1	-	3T		ISLES2015 SISS	64	MC: 3	Subacute	[18+]	-	-	-	-	[1.0, 346.1]	17.59	cf. cell X4		2 experienced radiologists	Binary lesion mask	ITK-SNAP	DWI-FLAIR	Strong	cf. cell AD4		- Normalization - Skull-stripping	-	- Cropping - Resizing	- Registration	- Slice classification		Instance + Semantic	Supervised	2D {Fully-conv. U-Net; Region proposal net; Feature pyramid net}	Multi-module	101 + layers in FPN + layers in RPN	Convolution block Deconvolution block Dilated convolution block Fully-connected block Residual block	ReLU Softmax
LambdaUNet: 2.5D Stroke Lesion Segmentation of Diffusion-Weighted MR Images [Springer/MICCAI 2021]	Ou, Y. and Yuan, Y.	2021	Medical Image Computing and Computer Assited Intervention - MICCAI 2021	@InProceedings{10.1007/978-3-030-87193-2_69, author="Ou, Yanglan and Yuan, Ye and Huang, Xiaolei and Wong, Kelvin and Volpi, John and Wang, James Z. and Wong, Stephen T. C.", editor="de Bruijne, Marleen and Cattin, Philippe C. and Cotin, St{\'e}phane and Padoy, Nicolas and Speidel, Stefanie and Zheng, Yefeng and Essert, Caroline", title="LambdaUNet: 2.5D Stroke Lesion Segmentation of Diffusion-We…	https://doi.org/10.1007/978-3-030-87193-2_69		Segmentation	- Binary lesion mask - Dice, Precision, Recall, HD	Observational	SM: {DWI-b1000, DWI-eADC}	N/A	1x1x6	-	-	1.5T 3T		Urban academic hospital (proprietary)	99	SC: 1	Acute	-	-	-	-	-	-	-	-		3 experts	Binary lesion mask	MRIcro	None reported	Strong	-		- Normalization - Skull-stripping	-	- Resizing	-	-		Semantic	Supervised	2.5D {U-Net}	End-to-end	-	Deconvolution block Lambda block	ReLU Softmax
MCA-DN: Multi-path Convolution Leveraged Attention Deep Network for Salvageable Tissue Detection in Ischemic Stroke from Multi-parametric MRI [MEDLINE, PubMed, Web of Sciences, ScienceDirect]	Vupputuri, A.	2021	Computers in Biology and Medicine	@article{Vupputuri_Gupta_Ghosh_2021, title={MCA-DN: Multi-path convolution leveraged attention deep network for salvageable tissue detection in ischemic stroke from multi-parametric MRI}, volume={136}, DOI={10.1016/j.compbiomed.2021.104724}, journal={Computers in Biology and Medicine}, author={Vupputuri, Anusha and Gupta, Akshat and Ghosh, Nirmalya}, year={2021}, month={Sep}, pages={104724}}	https://doi.org/10.1016/j.compbiomed.2021.104724		Segmentation; Prognosis (tissue-fate prediction)	- Binary lesion mask - Dice, Recall, Specificity	Observational	MM: {FLAIR, T2WI, T1WI, DWI-b1000, PWI-CBF, PWI-CBV, PWI-TTP, PWI-Tmax, DWI-ADC, PWI-MTT, Raw 4D PWI} (LLU contains hyper-acute)	Early	1.8×1.8×5	3	SISS: - SPES: 2 IS17: 2	1.5T 3T		ISLES2015 SPES + SISS ISLES2017 (IS17)	189	MC: 6	Acute Subacute	[18+]	-	-	-	-	SISS: [1.0, 346.1] SPES: [45.6, 252.2] IS17: [1.6, 160.4]	SISS: 17.59 SPES: 133.21 IS17: 37.83	cf. cell X4, X5, X7		2 experienced radiologists; 1 medical doctor; 1 board-certified neuroradiologist	Binary lesion mask	cf. AB4, AB7, AB5	DWI-PWI; DWI-FLAIR	Strong	cf. cell AD4, AD5, AD7		- RGB to greyscale - Normalization - Skull-stripping	-	-	- Registration	-		Semantic	Supervised	2D {U-Net}	End-to-end	45	Attention block Convolution block Deconvolution block Dilated convolution block	Leaky ReLU Softmax
Modified U-Net Architecture based Ischemic Stroke Lesions Segmentation [IEEE Xplore]	Abdmouleh, N.	2022	2022 IEEE 21st Intl. Conf. on Sciences and Techniques of Automatic Control and Computer Engineering (STA)	@INPROCEEDINGS{10019136, author={Abdmouleh, Nabil and Echtioui, Amira and Kallel, Fathi and Hamida, Ahmed Ben}, booktitle={2022 IEEE 21st international Ccnference on Sciences and Techniques of Automatic Control and Computer Engineering (STA)}, title={Modified U-Net Architeture based Ischemic Stroke Lesions Segmentation}, year={2022}, volume={}, number={}, pages={361-365}, doi={10.1109/STA56120.20…	https://doi.org/10.1109/STA56120.2022.10019136		Segmentation	- Binary lesion mask - Dice, Sensitivity, Specificity, Accuracy (only per modality)	Observational	MM: {FLAIR, T2WI, T1WI, DWI-b1000}	Early	1.8×1.8×5	1	-	3T		ISLES2015 SISS	64	MC: 3	Subacute	[18+]	-	-	-	-	[1.0, 346.1]	17.59	cf. cell X4		2 experienced radiologists	Binary lesion mask	ITK-SNAP	DWI-FLAIR	Strong	cf. cell AD4		- Normalization - Skull-stripping	-	-	- Registration	-		Semantic	Supervised	2D {Fully-conv. U-Net}	End-to-end	-	Convolution block Deconvolution block	ReLU Sigmoid
Multi-Modal Brain Segmentation Using Hyper-Fused Convolutional Neural Network [Springer]	Duan, W.	2021	Machine Learning in Clinical Neuroimaging	@InProceedings{10.1007/978-3-030-87586-2_9, author="Duan, Wenting and Zhang, Lei and Colman, Jordan and Gulli, Giosue and Ye, Xujiong", editor="Abdulkadir, Ahmed and Kia, Seyed Mostafa and Habes, Mohamad and Kumar, Vinod and Rondina, Jane Maryam and Tax, Chantal and Wolfers, Thomas", title="Multi-modal Brain Segmentation Using Hyper-Fused Convolutional Neural Network", booktitle="Machine Learning…	https://doi.org/10.1007/978-3-030-87586-2_9		Segmentation	- Probability map for lesion estimation - Dice, HD	Observational	MM: {T2WI, DWI-b1000, DWI-b0}	Late	-	-	-	-		Ashford and St Peter’s Hospitals NHS Foundation Trust (proprietary)	120	SC: 1	Acute	-	-	-	-	-	-	-	-		Experienced physicians	Binary lesion mask	-	None reported	Strong	-		- Normalization - Skull-stripping	-	- Resizing	-	-		Semantic	Supervised	3D {CNN; ResNet}	End-to-end	22	Convolution block Deconvolution block Residual block	PReLU Softmax
Multi-scale Neural Network for Automatic Segmentation of Ischemic Strokes on Acute Perfusion Images [IEEE Xplore]	Lucas, C.	2018	ISBI 2018: IEEE 15th International Symposium on Biomedical Imaging	@INPROCEEDINGS{8363767, author={Lucas, Christian and Kemmling, Andre and Mamlouk, Amir Madany and Heinrich, Mattias P.}, booktitle={2018 IEEE 15th International Symposium on Biomedical Imaging (ISBI 2018)}, title={Multi-scale neural network for automatic segmentation of ischemic strokes on acute perfusion images}, year={2018}, volume={}, number={}, pages={1118-1121}, doi={10.1109/ISBI.2018.836376…	https://ieeexplore.ieee.org/abstract/document/8363767		Segmentation	- Binary lesion mask - Dice, Precision, Recall, HD, ASSD	Observational	MM: {DWI-ADC, PWI-rCBF, PWI-rCBV, PWI-MTT, PWI-TTP, PWI-Tmax, Raw 4D PWI}	Early	1.8×1.8×5	2	2	1.5T 3T		ISLES2017	75	MC: 2	Acute	[18+]	-	-	-	-	[1.6, 160.4]	37.83	cf. cell X5		1 board-certified neuroradiologist	Binary lesion mask	Slicer 3D	DWI-PWI	Strong	cf. cell AD5		- Skull-stripping	-	- Rescaling	- Registration	-		Semantic	Supervised	2D {Fully-conv. U-Net}	End-to-end	18	Convolution block Deconvolution block	ReLU Sigmoid
Predicting Final Ischemic Stroke Lesions from Initial Diffusion-Weighted Images using a Deep Neural Network [MEDLINE, PubMed, Web of Science, ScienceDirect]	Nazari-Farsani, S.	2023	NeuroImage: Clinical	@article{NAZARIFARSANI2023103278, title = {Predicting final ischemic stroke lesions from initial diffusion-weighted images using a deep neural network}, journal = {NeuroImage: Clinical}, volume = {37}, pages = {103278}, year = {2023}, issn = {2213-1582}, doi = {https://doi.org/10.1016/j.nicl.2022.103278}, url = {https://www.sciencedirect.com/science/article/pii/S2213158222003436}, author = {Sanaz…	https://doi.org/10.1016/j.nicl.2022.103278		Segmentation; Prognosis (lesion volume prediction)	- Probability map for lesion estimation - Dice, Recall, Younden index, Volume error, AUC, Specificity	Observational	SM: {DWI-b1000, DWI-ADC}	N/A	-	5+	- (range)	1.5T 3T		UCLA (n=158) iCAS (n=117) DEFUSE (n=60) DEFUSE-2 (n=110)	445	MC: 6+	Acute	-	M: 50% F: 50%	-	13	6.2h	[15, 123]	50	iCAS: incl. (i) NIHSS ≥5; (ii) planned endovascular therapy; (iii) planned MRI with ASL & PWI; (iv) IA therapy <60min from MR completion & <12h of symptom onset. excl. (i) mRS>=2 prior to qualifying stroke; (ii) Cr clearance <40 ml/min; (iii) contrast allergy; (iv) pregnancy; (v) MRI contraindications DEFUSE-2: incl. (i) endovascular procedure within 12h of symptom onset; (ii) NIHSS ≥5; (iii) abl…		1 neuroradiologist	Binary lesion mask	RAPID	None reported	Strong	-		- Normalization	-	-	- Registration	-		Semantic	Supervised	3D {U-Net}	End-to-end	21	Attention block Convolution block Deconvolution block	ReLU Sigmoid
Semantic Segmentation Guided Detector for Segmentation, Classification, and Lesion Mapping of Acute Ischemic Stroke in MRI Images [MEDLINE, Web of Science, ScienceDirect]	Wei, Y.	2022	NeuroImage: Clinical	@article{WEI2022103044, title = {Semantic segmentation guided detector for segmentation, classification, and lesion mapping of acute ischemic stroke in MRI images}, journal = {NeuroImage: Clinical}, volume = {35}, pages = {103044}, year = {2022}, issn = {2213-1582}, doi = {https://doi.org/10.1016/j.nicl.2022.103044}, url = {https://www.sciencedirect.com/science/article/pii/S2213158222001097}, aut…	https://doi.org/10.1016/j.nicl.2022.103044		Segmentation; Diagnosis (lacune/non lacune, anterior/posterior) Prognosis (lesion volume)	- Binary lesion map - Multi-class AIS lesion classification - Dice, IoU, Accuracy	Observational	SM: {DWI-b1000}	N/A	0.57×0.57×7	1	-	3T		Keelung Chang Gung Memorial Hospital (proprietary)	216	SC: 1	Acute	-	M: 69.7% F: 30.3%	-	-	-	-	-	- Patients with clinical diagnosis of AIS - Only patients with MRI acquisition < 14d after stroke onset		3 members of the image review board	Classified lesion map	ITK-SNAP	T1-T2; T2-FLAIR; T1-FLAIR	Strong	(i) excl. patients with other structural lesions (e.g., brain tumor), other brain diseases (e.g., hemorrhagic stroke) or motion artifacts; (ii) excl. images with no recognizable AIS lesion		- Skull-stripping	-	- Rescaling	- Registration	-		Semantic	Supervised	2D {U-Net; ResNet: ResUNet50}	Multi-module	31	Convolution block Deconvolution block Residual block	ReLU Softmax
TernausNet-based Segmentation of Cerebral Infarction in Magnetic Resonance Images [ScienceDirect]	Li, C.	2023	Journal of Radiation Research and Applied Sciences	@article{LI2023100619, title = {TernausNet-based segmentation of cerebral infarction in magnetic resonance images}, journal = {Journal of Radiation Research and Applied Sciences}, volume = {16}, number = {3}, pages = {100619}, year = {2023}, issn = {1687-8507}, doi = {https://doi.org/10.1016/j.jrras.2023.100619}, url = {https://www.sciencedirect.com/science/article/pii/S1687850723000973}, author …	https://doi.org/10.1016/j.jrras.2023.100619		Segmentation	- 3D min-volume bounding boxes in identified lesion areas - HD, PSA, VSI	Observational	MM: {T1WI, T2WI, T2WI-FLAIR, DWI, DWI-ADC}	Early	1x1x5 OR 1.106x1x5	1	5	1.5T		The Third People's Hospital of Hefei (proprietary)	60	SC: 1	Acute	[49-88]	-	-	-	-	-	-	- Inclusion: (i) Diagnosed acute cerebral infarction; (ii) No contraindications for MRI; (iii) Ability to cooperate with examination - Exclusion: (i) Malignant lesions of the nervous system; (ii) Poor image quality		5 doctors (> 5y)	-	RAPID	T2-FLAIR; T1-FLAIR	Strong + Transfer learning	-		-	-	- Resizing	-	-		Instance	Supervised	2D {Fully-conv. U-Net: VGG-11}	End-to-end	19	Convolution block Deconvolution block Fully-connected block	ReLU Sigmoid
Towards Clinical Diagnosis: Automated Stroke Lesion Segmentation on Multi-spectral MR Image Using Convolutional Neural Network [Web of Sciences, IEEE Xplore]	Liu, Z.	2018	IEEE Access	@ARTICLE{8478270, author={Liu, Zhiyang and Cao, Chen and Ding, Shuxue and Liu, Zhiang and Han, Tong and Liu, Sheng}, journal={IEEE Access}, title={Towards Clinical Diagnosis: Automated Stroke Lesion Segmentation on Multi-Spectral MR Image Using Convolutional Neural Network}, year={2018}, volume={6}, number={}, pages={57006-57016}, doi={10.1109/ACCESS.2018.2872939}}	https://doi.org/10.1109/ACCESS.2018.2872939		Segmentation	- Probability map for lesion estimation - Dice, Precision, Recall, HD, m#FP, m#FN, ASSD	Observational	MM: {T2WI, DWI, DWI-ADC}	Early	-	3	6	1.5T 3T		Nankai University affiliated Tianjin Huanhu Hospital (proprietary)	212	SC: 1	Acute Subacute	-	M: 62% F: 38%	-	-	-	-	-	-		2 experts from Nankai University Affiliated Tianjin Huanhu Hospital	-	-	None reported	Strong	-		- Normalization - Skull-stripping	-	- Cropping - Resizing	- Registration	-		Semantic	Supervised	2D {Fully-conv. CNN; ResNet}	End-to-end	104	Convolution block Deconvolution block Dilated convolution block Residual block	ReLU Sigmoid
U-ISLES: Ischemic Stroke Lesion Segmentation Using U-Net [Web of Sciences]	Cornelio L., Katrina, S. and del Castillo M.	2019	Intelligent Systems and Applications	@InProceedings{10.1007/978-3-030-01057-7_26, author="Cornelio, Lea Katrina S. and del Castillo, Mary Abigail V. and Naval Jr., Prospero C.", editor="Arai, Kohei and Kapoor, Supriya and Bhatia, Rahul", title="U-ISLES: Ischemic Stroke Lesion Segmentation Using U-Net", booktitle="Intelligent Systems and Applications", year="2019", publisher="Springer International Publishing", address="Cham", pages=…	https://doi.org/10.1007/978-3-030-01057-7_26		Segmentation	Dice	Observational	MM: {DWI-ADC, PWI-rCBF, PWI-rCBV, PWI-MTT, PWI-TTP, PWI-Tmax, Raw 4D PWI}	Early	1.8×1.8×5	2	2	1.5T 3T		ISLES2017	75	MC: 2	Acute	[18+]	-	-	-	-	[1.6, 160.4]	37.83	cf. cell X5		1 board-certified neuroradiologist	Binary lesion mask	Slicer 3D	DWI-PWI	Strong	cf. cell AD5		- RGB to greyscale - Contrast adjustment - Normalization - Skull-stripping	-	- Resizing	- Registration	-		Semantic	Supervised	2D {Fully-conv. U-Net}	End-to-end	19	Convolution block Deconvolution block	ReLU Sigmoid
Use of Deep Learning to Predict Final Ischemic Stroke Lesions From Initial Magnetic Resonance Imaging [MEDLINE, PubMed, Web of Sciences]	Yu, Y.	2020	JAMA Network Open	@article{10.1001/jamanetworkopen.2020.0772, author = {Yu, Yannan and Xie, Yuan and Thamm, Thoralf and Gong, Enhao and Ouyang, Jiahong and Huang, Charles and Christensen, Soren and Marks, Michael P. and Lansberg, Maarten G. and Albers, Gregory W. and Zaharchuk, Greg}, title = "{Use of Deep Learning to Predict Final Ischemic Stroke Lesions From Initial Magnetic Resonance Imaging}", journal = {JAMA …	https://doi.org/10.1001/jamanetworkopen.2020.0772		Segmentation; Prognosis (lesion volume prediction)	- Probability map for lesion estimation - Dice, Precision, Recall, HD, Volume error, AUC, Specificity	Observational	MM: {DWI-b1000, DWI-ADC, PWI-Tmax, PWI-MTT, PWI-CBF, PWI-CBV}	Early	-	5+	-	1.5T 3T		iCAS DEFUSE-2	182	MC: 6+	Acute	-	M: 46.7% F: 53.3%	-	15	-	[16, 117]	54	cf. cell X35		1 neuroradiologist	Binary lesion mask	RAPID	None reported	Strong	-		- Normalization	-	-	- Registration	-		Semantic	Supervised	2.5D {U-Net}	End-to-end	21	Attention block Convolution block Deconvolution block	ReLU Sigmoid
W-Net: A Boundary-Enhanced Segmentation Network for Stroke Lesions [ScienceDirect]	Wu, Z.	2023	Expert Systems with Applications	@article{WU2023120637, title = {W-Net: A boundary-enhanced segmentation network for stroke lesions}, journal = {Expert Systems with Applications}, volume = {230}, pages = {120637}, year = {2023}, issn = {0957-4174}, doi = {https://doi.org/10.1016/j.eswa.2023.120637}, url = {https://www.sciencedirect.com/science/article/pii/S0957417423011399}, author = {Zelin Wu and Xueying Zhang and Fenglian Li a…	https://doi.org/10.1016/j.eswa.2023.120637		Segmentation	- Boundary-enriched binary lesion mask - Dice, Precision, Recall, HD, F2	Observational	MM: {DWI-b1000, DWI-ADC, FLAIR}	Early	0.23x0.23x1 OR 0.23x1x1 OR 0.57x0.57x2 OR 0.57x2x2	3	8	1.5T 3T		ISLES2022	400	MC: 3	Subacute	[18+]	-	-	-	-	[0.0575, 340.28]	27.94	- Subjects with previously diagnosed or suspected stroke - Required MRI of the brain with at least FLAIR and DWI sequences		3 neuroradiologists	Binary lesion mask	Slicer 3D; ITK-SNAP	DWI-FLAIR	Semi-supervised	-		- Skull-stripping	-	- Resizing - Rescaling	- Registration	-		Semantic	Supervised	2D {U-Net; MLP}	Multi-module	83	Attention block Boundary constraint block Boundary deformation block Convolution block Deconvolution block Dilated convolution block Transformer block	ReLU Softmax
White Matter Hyperintensity and Stroke Lesion Segmentation and Differentiation using Convolutional Neural Networks [MEDLINE]	Guerrero, R.	2018	NeuroImage: Clinical	@article{GUERRERO2018918, title = {White matter hyperintensity and stroke lesion segmentation and differentiation using convolutional neural networks}, journal = {NeuroImage: Clinical}, volume = {17}, pages = {918-934}, year = {2018}, issn = {2213-1582}, doi = {https://doi.org/10.1016/j.nicl.2017.12.022}, url = {https://www.sciencedirect.com/science/article/pii/S2213158217303273}, author = {R. Gu…	https://doi.org/10.1016/j.nicl.2017.12.022		Segmentation; Prognosis (predicting tissue fate - but it is related to WMH segmentation part)	- Probability map for lesion estimation - Dice, Trend, R2	Observational	MM: {FLAIR, T1WI} (but T1WI contains haemorrhagic stroke)	Early	0.94x0.94x6.5 OR 0.47x0.47x6 OR 1x1x4	1	3	1.5T		Hospital stroke service (proprietary)	250	SC: 1	Acute	-	-	-	-	-	-	-	Incl.: (i) if first clinically evident non-disabling lacunar or mild ischemic stroke Excl.: (i) patients with unstable hypertension, diabetes, other neurological disorders, renal failure; (ii) contraindications to MRI; (iii) had hemorrhagic stroke; (iv) symptoms resolved within 24h excluded		1 expert	Probability map of lesion estimation	-	None reported	Strong	-		- Normalization	-	- Resizing	- Registration	-		Semantic	Supervised	2D {U-Net; ResNet}	End-to-end	28	Convolution block Deconvolution block Residual block	ReLU Softmax
Robust Ensemble of Two Different Multimodal Approaches to Segment 3D Ischemic Stroke Segmentation Using Brain Tumor Representation Among Multiple Center Datasets [MEDLINE, PubMed]	Jeong, H.	2024	Journal of Imaging Informatics in Medicine	@ARTICLE{Jeong2024-bl, title = "Robust Ensemble of Two Different Multimodal Approaches to Segment {3D} Ischemic Stroke Segmentation Using Brain Tumor Representation Among Multiple Center Datasets", author = "Jeong, Hyunsu and Lim, Hyunseok and Yoon, Chiho and Won, Jongjun and Lee, Grace Yoojin and de la Rosa, Ezequiel and Kirschke, Jan S and Kim, Bumjoon and Kim, Namkug and Kim, Chulhong", abstra…	https://doi.org/10.1007/s10278-024-01099-6		Segmentation	- Binary lesion mask - Dice, Lesion-wise F1, Lesion count difference, Volume difference	Observational	MM: {DWI-b1000, DWI-ADC, FLAIR}	Hybrid	0.23x0.23x1 OR 0.23x1x1 OR 0.57x0.57x2 OR 0.57x2x2	3	8	1.5T 3T		ISLES2022	400	MC: 3	Subacute	[18+]	-	-	-	-	[0.0575, 340.28]	27.94	- Subjects with previously diagnosed or suspected stroke - Required MRI of the brain with at least FLAIR and DWI sequences		3 neuroradiologists	Binary lesion mask	Slicer 3D; ITK-SNAP	DWI-FLAIR	Semi-supervised + Transfer learning	-		- Skull-stripping	-	- Resizing - Rescaling	- Registration	-		Semantic	Supervised (incl. deep supervision)	3D {Ensemble of 2 U-Nets: nnU-Net}	End-to-end	37	Convolution block Deconvolution block	ReLU Sigmoid
St-RegSeg: An Unsupervised Registration-based Framework for Multimodal Magnetic Resonance Imaging Stroke Lesion Segmentation [PubMed]	Gui, C.	2024	Quantitative Imaging in Medicine and Surgery	@ARTICLE{Gui2024-ye, title = "{St-RegSeg}: an unsupervised registration-based framework for multimodal magnetic resonance imaging stroke lesion segmentation", author = "Gui, Chengzhi and An, Xingwei and Li, Tingting and Liu, Shuang and Ming, Dong", abstract = "BACKGROUND: Stroke is one of the leading causes of disability and death worldwide. Ischemic stroke accounts for 75-90\% of all stroke inci…	https://doi.org/10.21037/qims-24-725		Segmentation	- Binary lesion mask - Dice, Mean Squared Error	Observational	MM: {DWI-b1000, DWI-ADC, FLAIR}	Early	0.23x0.23x1 OR 0.23x1x1 OR 0.57x0.57x2 OR 0.57x2x2	3	8	1.5T 3T		ISLES2022	400	MC: 3	Subacute	[18+]	-	-	-	-	[0.0575, 340.28]	27.94	- Subjects with previously diagnosed or suspected stroke - Required MRI of the brain with at least FLAIR and DWI sequences		3 neuroradiologists	Binary lesion mask	Slicer 3D; ITK-SNAP	DWI-FLAIR	Semi-supervised	-		- Skull-stripping	-	- Resizing - Rescaling	-	- Registration		Semantic	Supervised (incl. deep supervision)	3D {U-Net: nnU-Net-v2}	Multi-module	37	Convolution block Deconvolution block	Leaky ReLU Sigmoid
Deep Learning for MRI-based Acute and/or Subacute Ischemic Stroke Lesion Segmentation - A Systematic Review and Pilot Analysis	Baaklini, M.	2024	-	-	-		Segmentation	- Binary lesion mask - Dice	Observational	SM: {DWI}	N/A	1.8×1.8×5	1	-	3T		ISLES2015 SISS	64	MC: 3	Subacute	[18+]	-	-	-	-	[1.0, 346.1]	17.59	cf. cell X4		2 experienced radiologists	Binary lesion mask	ITK-SNAP	DWI-FLAIR	Strong	cf. cell AD4		- Normalization - Skull-stripping	-	-	- Registration	-		Semantic	Supervised	2D {U-Net; ResNet: ResNet50}	End-to-end	62	Attention block Convolution block Deconvolution block Residual block	Leaky ReLU ReLU Sigmoid
* Calculation of the number of layers: 1) When there are parallel or multi-path operations, consider them 1 layer all together rather than multiple 2) Down-sampling (e.g., Max-pooling), up-sampling, and dropout are all considered part of the convolution operation/layer preceding them (not a separate layer) 3) Skip connections, concatenation and crop operations are not considered separate layers 4…
** Scoring system for generalizability of studies: 1) Representativeness of sample (weight = 0.5): - Number of study sites: H: 4+ ; M: 2-3 ; L: 1 - Number of scanners: H: 4+ ; M: 2-3 ; L: 1 (as few data reported on # of protocols) - Sample Size: H: > 500 ; M: 100-500 ; L: < 100 - Gender Equality: H: [45-55] ; M: [38-45 & 55-62] ; L: [0-38 & 62-100] - Age Range: H: Children (0-18) + Adults (18-65)…
*** Categories of study outcomes: Prognosis: related to predicting patient outcomes such as recovery rates, mortality rates, or long-term neurological deficits based on segmented lesions Diagnosis: related to the ability to make correct overall assessments (presence/absence of acute stroke, brain tumour) based on segmented lesions Functional: related to the ability to predict functional outcomes …
**** Categories of data pre-processing techniques: Intensity-based: manipulating pixel values and image contrast Morphology-based: altering the spatial structure or size of objects (e.g., lesions) within the image Deformable surface-based: involving transformations related to the spatial arrangement and dimensions of the image Machine learning-based: involving predictive algorithms (e.g., classif…
**** Image fusion types (in multi-modality studies): Early fusion: Modalities combined before model training (i.e., features extracted from the combined data) Late fusion: Features independently extracted from each modality then combined afterward (e.g., averaging) Hybrid fusion: Blends elements from both early and late fusion approaches but doesn't strictly adhere to either one
[truncated: 24 more columns]

## Sheet: 2-Quality Assessment
Questionnaire	Bias assessed * (most relevant)	Additional comments	Studies
			Karthik, R. et al. (1)	Gómez, S. et al.	Olivier, A. et al.	Clèrigues, A. et al.	Liu, L. et al. (1)	Moon, H. et al.	Zhang, R. et al.	Wong, K. et al.	Khezrpour, S. et al.	Hu, X. et al.	Gheibi, Y. et al.	Kumar, A. et al.	Liu, L. et al. (2)	Zhao, B. et al.	Liu, C. et al.	Karthik, R. et al. (2)	Liu, L. et al. (3)	Aboudi, F. et al.	Pinto, A. et al.	Choi, Y. et al.	Kim, Y. et al.	Woo, I. et al.	Lee, A. et al.	Lee, S. et al.	Karthik, R. et al. (3)	Zhang, L. et al.	Ou, Y. et al.	Vupputuri, A. et al.	Abdmouleh, N. et al.	Duan, W. et al.	Lucas, C. et al.	Nazari-Farsani, S. et al.	Wei, Y. et al.	Li, C. et al.	Liu, Z. et al.	Cornelio, L. et al.	Yu, Y. et al.	Wu, Z. et al.	Guerrero, R. et al.	Jeong, H. et al.	Gui, C. et al,	Baaklini, M. et al.
1. Was the research question or objective in this paper clearly stated?	N/A		G	G	G	G	G	G	G	G	G	G	G	G	G	G	G	G	G	G	G	G	G	G	G	G	G	G	G	G	G	G	G	G	G	G	G	G	G	G	G	G	G	G
2. Was the study population clearly specified and defined?	Spectrum		G	G	G	G	G	G	G	G	G	G	P	G	G	P	G	F	G	G	G	G	G	G	G	G	G	G	F	G	G	P	G	G	G	G	G	G	G	G	G	G	G	G
3. Was the participation rate of eligible persons at least 50%?	Selection		Unknown	Unknown	Unknown	Unknown	Unknown	Unknown	Unknown	Unknown	Unknown	Unknown	Unknown	Unknown	Unknown	Unknown	Unknown	Unknown	Unknown	Unknown	Unknown	Unknown	Unknown	Unknown	Unknown	Unknown	Unknown	Unknown	Unknown	Unknown	Unknown	Unknown	Unknown	Unknown	Unknown	Unknown	Unknown	Unknown	Unknown	Unknown	Unknown	Unknown	Unknown	Unknown
4. Were all the subjects selected or recruited from the same or similar populations (incl. same time period)? Were inclusion & exclusion criteria for being in the study prespecified and applied uniformly to all participants?	Selection	When multiple input datasets are used, consistency in data collection periods across datasets is being considered.	G	G	F	G	G	Unknown	Unknown	G	G	G	Unknown	G	F	Unknown	G	G	G	G	G	G	G	G	G	G	G	G	Unknown	G	G	Unknown	G	G	G	G	Unknown	G	G	Unknown	Unknown	Unknown	Unknown	G
5. Was a sample size justification, power description, or variance and effect estimates provided?	Spectrum	Variance and effect estimates refer to Dice scores and standard deviations in this case.	F	G	G	G	F	G	F	G	F	G	F	P	F	G	G	G	F	F	G	F	G	G	G	G	F	F	F	F	G	G	F	F	F	P	F	F	F	F	G	F	G	F
6. For the analyses in this paper, were the exposure(s) of interest measured prior to the outcome(s) being measured?	Observer		G	G	G	G	G	G	G	G	G	G	G	G	G	G	G	G	G	G	G	G	G	G	G	G	G	G	G	G	G	G	G	G	G	G	G	G	G	G	G	G	G	G
7. Was the timeframe sufficient so that one could reasonably expect to see an association between exposure and outcome if it existed?	Spectrum		F	G	F	G	F	Unknown	Unknown	F	F	G	Unknown	G	G	Unknown	G	F	G	F	G	G	G	G	G	G	F	F	Unknown	G	F	Unknown	G	G	G	G	Unknown	G	G	Unknown	Unknown	Unknown	Unknown	F
8. For exposures that can vary in amount or level, did the study examine different levels of the exposure as related to the outcome (e.g., categories of exposure, or exposure measured as continuous variable)?	Spectrum	I will refer to the depth of, and the variability in, the conducted experiments to answer.	G	F	G	G	G	G	G	F	P	G	F	G	G	G	G	G	G	P	G	G	G	F	G	G	G	G	F	G	P	F	G	G	G	F	G	F	G	G	G	G	G	G
9. Were the exposure measures (independent variables) clearly defined, valid, reliable, and implemented consistently across all study participants?	Spectrum	Since in DL features are not pre-defined, as opposed to ML, there are generally no independent variables to define.	N/A	N/A	N/A	N/A	N/A	N/A	N/A	N/A	N/A	N/A	N/A	N/A	N/A	N/A	N/A	N/A	N/A	N/A	N/A	N/A	N/A	N/A	N/A	N/A	N/A	N/A	N/A	N/A	N/A	N/A	N/A	N/A	N/A	N/A	N/A	N/A	N/A	N/A	N/A	N/A	N/A	N/A
10. Was the exposure(s) assessed more than once over time?	Spectrum	If data collected as a one-off with no follow-up scans, I answered "P". Otherwise I answered "G" (unless unknown).	P	G	P	P	P	G	P	G	P	G	P	F	P	P	G	P	F	P	G	G	P	P	P	G	P	P	P	F	P	P	G	G	P	P	P	G	G	P	P	P	P	P
11. Were the outcome measures (dependent variables) clearly defined, valid, reliable, and implemented consistently across all study participants?	Spectrum	This refers to both model performance outcomes (e.g., Dice) and the model outputs (e.g., binary lesion maps).	F	G	G	G	F	G	F	P	F	G	F	F	F	F	G	F	G	F	F	F	G	G	G	G	G	F	G	G	F	G	G	G	G	F	F	P	G	G	G	G	G	F
12. Were the outcome assessors blinded to the exposure status of participants?	Observer	This refers to the experts manually creating the ground truth images.	Unknown	Unknown	Unknown	Unknown	Unknown	Unknown	Unknown	Unknown	Unknown	Unknown	Unknown	Unknown	Unknown	Unknown	G	Unknown	Unknown	Unknown	Unknown	Unknown	Unknown	Unknown	Unknown	Unknown	Unknown	Unknown	Unknown	Unknown	Unknown	Unknown	Unknown	G	Unknown	Unknown	Unknown	Unknown	G	G	Unknown	G	G	Unknown
13. Was loss to follow-up after baseline 20% or less?	Selection	This is only applicable to longitudinal studies, to compare the number of subjects between original and follow-up.	N/A	Unknown	N/A	N/A	N/A	Unknown	Unknown	Unknown	N/A	Unknown	Unknown	Unknown	N/A	N/A	G	N/A	Unknown	N/A	Unknown	Unknown	N/A	N/A	N/A	G	N/A	N/A	N/A	Unknown	N/A	Unknown	Unknown	Unknown	Unknown	N/A	N/A	Unknown	Unknown	N/A	N/A	N/A	N/A	N/A
14. Were key potential confounding variables measured and adjusted statistically for their impact on the relationship between exposure(s) and outcome(s)?	Observer	Since in DL features are not pre-defined, there cannot be confounding variables as such, so it is not applicable.	N/A	N/A	N/A	N/A	N/A	N/A	N/A	N/A	N/A	N/A	N/A	N/A	N/A	N/A	N/A	N/A	N/A	N/A	N/A	N/A	N/A	N/A	N/A	N/A	N/A	N/A	N/A	N/A	N/A	N/A	N/A	N/A	N/A	N/A	N/A	N/A	N/A	N/A	N/A	N/A	N/A	N/A
Critical Appraisal		If less than 7 answers are known for a given paper, its NIH QA result is automatically set to "P". For each question, G:1/F:2/P:3 pts given, then total pts averaged & final score: G (<=1.67); F (1.67-2.33); P (>2.33).	G	G	G	G	G	G	G	G	F	G	F	G	G	F	G	G	G	F	G	G	G	G	G	G	G	G	F	G	G	F	G	G	G	F	G	G	G	G	G	G	G	G
* Types of bias: Spectrum bias: potential difference in the measured test parameter between disease and nondisease cases. Observer bias: when observations or measurements made by researchers are potentially influenced by their expectations or preconceived beliefs. Selection bias: when the process of selecting study participants results in a sample that does not accurately represent the target pop…

## Sheet: 3-Reviews Heatmap
	Reviews*	Scope												Papers overlap ***
		Systematic review	In-depth MA**	Pilot analysis	CT	MRI	DL	ML or pure statistical	Stroke lesion segmentation	WMH/tissue/tumor segmentation	Ischemic stroke	Chronic or hyper-acute stroke	Hemorrhagic stroke
	THIS PAPER									~				N/A
	Zhang et al., 2022												~	11
	Abbasi et al., 2023							~		~			~	7
	Inamdar et al., 2021													7
	Karthik et al., 2020									~				7
	Malik et al., 2024													6
	Liu et al., 2020													3
	Offersen et al., 2023		~											2
	Subudhi et al., 2022													1
	Ciu et al., 2022													1
	Balakrishnan et al., 2021		~								~			1
	Lee et al., 2017									~			~	0
	Karthik et al., 2018											~		0
	Mainali et al., 2021													0
	Litjens et al., 2017													0
	Abang et al., 2020													0
	Akkus et al., 2017													0
	In scope		* Reviews are ordered from “most similar” to “least similar” to our proposed review ** In-depth meta-analysis (MA) = Additional subgroup analysis, sensitivity analysis, meta-regression, and publication bias *** Papers overlap = Count of papers included in each review, which were also included in our present review
	Not in scope
	Partly in scope	~
